# Supplementary material for: Molecular Characterization and Evolutionary Analyses of Carnivore Protoparvovirus 1 NS1 Gene
Source: Viruses. 2019 Mar 29;11(4):308. doi: 10.3390/v11040308 (PMC6520740; doi:10.3390/v11040308)
Supplement: Supplementary file 1 [file viruses-11-00308-s001.zip]

Archive with 7 entries (7 files):
- Supplementary table S2.docx
- Dataset S1.docx
- Dataset S3.docx
- Recombination and selection pressure file S4.xlsx
- Recombination S5.docx
- Supplementary figure S6.jpg
- Supplementary figure S7.jpg
