# Supplementary material for: Molecular Characterization and Evolutionary Analyses of Carnivore Protoparvovirus 1 NS1 Gene
Source: Viruses. 2019 Mar 29;11(4):308. doi: 10.3390/v11040308 (PMC6520740; doi:10.3390/v11040308)
Supplement: Supplementary file 1 [file viruses-11-00308-s001.zip › Recombination and selection pressure file S4.xlsx]

## Sheet: RDP
Recombinant		new CPV-2a China 2014 isolate CPV-SH14 KT382542
Major Parent		new CPV-2b China 2014 isolate DUNHUA-2 KP749859
Minor Parent		CPV-2c China 2014 isolate YANJI-1 KP749873
Breakpoint		1515

## Sheet: GARD
No evidence for recombination

## Sheet: Z-test
	Neutrality (HA: dN =/= dS)		Positive selection (HA: dN > dS)		Purifying selection (HA: dN < dS)
	Prob	Stat (dN - dS)	Prob	Stat (dN - dS)	Prob	Stat (dS - dN)
First Part overall	0	-6.885	1	-7.157	0	7.244
First Part FPV	0	-4.342	1	-4.329	0	4.333
First Part CPV	0	-6.667	1	-6.595	0	6.681
Second Part overall	0.001	-3.471	1	-3.552	0	3.513
Second Part FPV	0.023	-2.311	1	-2.243	0.012	2.303
Second Part CPV	0.002	-3.182	1	-3.397	0.001	3.267
Entire overall	0	-7.933	1	-7.896	0	7.79
Entire FPV	0	-4.707	1	-4.595	0	4.627
Entire CPV	0	-7.234	1	-7.002	0	7.182
	Test of neutraility failed		Positive selection pressure		Negative selection pressure
	=		is not the main force		is the main force
	selection pressure plays a role

## Sheet: HyHpy
		Site
		6	7	10	14	15	18	19	31	32	35	39	47	53	54	56	58	60	66	68	69	71	79	83	92	97	99	102	104	105	107	114	119	123	124	132	135	137	140	154	156	163	164	165	170	172	174	177	179
Alignment	Method
Entire All	FUBAR	Neg	Neg	Neg	Neg	Neg	Neg	Pos	Neg	Neg	Neg	Neg	Neg	Neg	Neg	Neg	Neg		Neg	Neg	Neg	Neg	Neg	Neg	Neg	Neg	Neg	Neg	Neg	Neg	Neg	Neg	Neg	Neg	Neg	Neg	Neg	Neg	Neg	Neg		Neg	Neg		Neg	Neg	Neg	Neg	Neg
	MEME
Entire CPV	FUBAR		Neg	Neg	Neg	Neg		Pos	Neg	Neg			Neg	Neg	Neg	Neg			Neg	Neg	Neg			Neg	Neg		Neg	Neg	Neg	Neg	Neg	Neg	Neg	Neg	Neg	Neg	Neg	Neg	Neg	Neg		Neg	Neg	Neg	Neg	Neg			Neg
	MEME
Entire FPV	FUBAR	Neg							Neg			Neg					Neg	Neg				Neg				Neg		Neg																			Neg	Neg
	MEME
First Part All	FUBAR	Neg	Neg	Neg	Neg	Neg	Neg	Pos	Neg	Neg	Neg	Neg	Neg	Neg	Neg	Neg	Neg		Neg	Neg	Neg	Neg	Neg	Neg	Neg	Neg	Neg	Neg	Neg	Neg	Neg	Neg	Neg	Neg	Neg	Neg	Neg	Neg	Neg	Neg	Neg	Neg	Neg		Neg	Neg	Neg	Neg	Neg
	MEME
First Part CPV	FUBAR		Neg	Neg	Neg	Neg		Pos	Neg	Neg			Neg	Neg	Neg	Neg			Neg	Neg	Neg			Neg	Neg		Neg	Neg	Neg	Neg	Neg	Neg	Neg	Neg	Neg	Neg	Neg	Neg	Neg	Neg	Neg	Neg	Neg	Neg	Neg	Neg			Neg
	MEME
First Part FPV	FUBAR	Neg							Neg			Neg					Neg					Neg				Neg		Neg																			Neg	Neg
	MEME
Second Part All	FUBAR	-	-	-	-	-	-	-	-	-	-	-	-	-	-	-	-	-	-	-	-	-	-	-	-	-	-	-	-	-	-	-	-	-	-	-	-	-	-	-	-	-	-	-	-	-	-	-	-
	MEME	-	-	-	-	-	-	-	-	-	-	-	-	-	-	-	-	-	-	-	-	-	-	-	-	-	-	-	-	-	-	-	-	-	-	-	-	-	-	-	-	-	-	-	-	-	-	-	-
Second Part CPV	FUBAR	-	-	-	-	-	-	-	-	-	-	-	-	-	-	-	-	-	-	-	-	-	-	-	-	-	-	-	-	-	-	-	-	-	-	-	-	-	-	-	-	-	-	-	-	-	-	-	-
	MEME	-	-	-	-	-	-	-	-	-	-	-	-	-	-	-	-	-	-	-	-	-	-	-	-	-	-	-	-	-	-	-	-	-	-	-	-	-	-	-	-	-	-	-	-	-	-	-	-
Second Part FPV	FUBAR	-	-	-	-	-	-	-	-	-	-	-	-	-	-	-	-	-	-	-	-	-	-	-	-	-	-	-	-	-	-	-	-	-	-	-	-	-	-	-	-	-	-	-	-	-	-	-	-
	MEME	-	-	-	-	-	-	-	-	-	-	-	-	-	-	-	-	-	-	-	-	-	-	-	-	-	-	-	-	-	-	-	-	-	-	-	-	-	-	-	-	-	-	-	-	-	-	-	-
All	FUBAR	Neg	Neg	Neg	Neg	Neg	Neg	Pos	Neg	Neg	Neg	Neg	Neg	Neg	Neg	Neg	Neg		Neg	Neg	Neg	Neg	Neg	Neg	Neg	Neg	Neg	Neg	Neg	Neg	Neg	Neg	Neg	Neg	Neg	Neg	Neg	Neg	Neg	Neg	Neg	Neg	Neg		Neg	Neg	Neg	Neg	Neg
	MEME
CPV	FUBAR		Neg	Neg	Neg	Neg		Pos	Neg	Neg			Neg	Neg	Neg	Neg			Neg	Neg	Neg			Neg	Neg		Neg	Neg	Neg	Neg	Neg	Neg	Neg	Neg	Neg	Neg	Neg	Neg	Neg	Neg	Neg	Neg	Neg	Neg	Neg	Neg			Neg
	MEME
FPV	FUBAR	Neg							Neg			Neg					Neg	Neg				Neg				Neg		Neg																			Neg	Neg
	MEME
[truncated: 127 more columns]

## Sheet: Analyses
		6	7	10	14	15	18	19	31	32	35	39	47	53	54	56	58	60	66	68	69	71	79	83	92	97	99	102	104	105	107	114	119	123	124	132	135	137	140	154	156	163	164	165	170	172	174	177	179
Alignment	Method
Entire All	FUBAR	Neg	Neg	Neg	Neg	Neg	Neg	Pos	Neg	Neg	Neg	Neg	Neg	Neg	Neg	Neg	Neg		Neg	Neg	Neg	Neg	Neg	Neg	Neg	Neg	Neg	Neg	Neg	Neg	Neg	Neg	Neg	Neg	Neg	Neg	Neg	Neg	Neg	Neg		Neg	Neg		Neg	Neg	Neg	Neg	Neg
First Part All	FUBAR	Neg	Neg	Neg	Neg	Neg	Neg	Pos	Neg	Neg	Neg	Neg	Neg	Neg	Neg	Neg	Neg		Neg	Neg	Neg	Neg	Neg	Neg	Neg	Neg	Neg	Neg	Neg	Neg	Neg	Neg	Neg	Neg	Neg	Neg	Neg	Neg	Neg	Neg	Neg	Neg	Neg		Neg	Neg	Neg	Neg	Neg
Second Part All	FUBAR	-	-	-	-	-	-	-	-	-	-	-	-	-	-	-	-	-	-	-	-	-	-	-	-	-	-	-	-	-	-	-	-	-	-	-	-	-	-	-	-	-	-	-	-	-	-	-	-
COMMON All	FUBAR	Neg	Neg	Neg	Neg	Neg	Neg	Pos	Neg	Neg	Neg	Neg	Neg	Neg	Neg	Neg	Neg		Neg	Neg	Neg	Neg	Neg	Neg	Neg	Neg	Neg	Neg	Neg	Neg	Neg	Neg	Neg	Neg	Neg	Neg	Neg	Neg	Neg	Neg	Neg	Neg	Neg		Neg	Neg	Neg	Neg	Neg
		6	7	10	14	15	18	19	31	32	35	39	47	53	54	56	58		66	68	69	71	79	83	92	97	99	102	104	105	107	114	119	123	124	132	135	137	140	154		163	164		170	172	174	177	179
Entire All	MEME
First Part All	MEME
Second Part All	MEME	-	-	-	-	-	-	-	-	-	-	-	-	-	-	-	-	-	-	-	-	-	-	-	-	-	-	-	-	-	-	-	-	-	-	-	-	-	-	-	-	-	-	-	-	-	-	-	-
COMMON All	MEME
Entire CPV	FUBAR		Neg	Neg	Neg	Neg		Pos	Neg	Neg			Neg	Neg	Neg	Neg			Neg	Neg	Neg			Neg	Neg		Neg	Neg	Neg	Neg	Neg	Neg	Neg	Neg	Neg	Neg	Neg	Neg	Neg	Neg		Neg	Neg	Neg	Neg	Neg			Neg
First Part CPV	FUBAR		Neg	Neg	Neg	Neg		Pos	Neg	Neg			Neg	Neg	Neg	Neg			Neg	Neg	Neg			Neg	Neg		Neg	Neg	Neg	Neg	Neg	Neg	Neg	Neg	Neg	Neg	Neg	Neg	Neg	Neg	Neg	Neg	Neg	Neg	Neg	Neg			Neg
Second Part CPV	FUBAR	-	-	-	-	-	-	-	-	-	-	-	-	-	-	-	-	-	-	-	-	-	-	-	-	-	-	-	-	-	-	-	-	-	-	-	-	-	-	-	-	-	-	-	-	-	-	-	-
COMMON CPV	FUBAR		Neg	Neg	Neg	Neg		Pos	Neg	Neg			Neg	Neg	Neg	Neg			Neg	Neg	Neg			Neg	Neg		Neg	Neg	Neg	Neg	Neg	Neg	Neg	Neg	Neg	Neg	Neg	Neg	Neg	Neg	Neg	Neg	Neg	Neg	Neg	Neg			Neg
			7	10	14	15		19	31	32			47	53	54	56			66	68	69			83	92		99	102	104	105	107	114	119	123	124	132	135	137	140	154		163	164	165	170	172			179
Entire CPV	MEME
First Part CPV	MEME
Second Part CPV	MEME	-	-	-	-	-	-	-	-	-	-	-	-	-	-	-	-	-	-	-	-	-	-	-	-	-	-	-	-	-	-	-	-	-	-	-	-	-	-	-	-	-	-	-	-	-	-	-	-
COMMON CPV	MEME
Entire FPV	FUBAR	Neg							Neg			Neg					Neg	Neg				Neg				Neg		Neg																			Neg	Neg
First Part FPV	FUBAR	Neg							Neg			Neg					Neg					Neg				Neg		Neg																			Neg	Neg
Second Part FPV	FUBAR	-	-	-	-	-	-	-	-	-	-	-	-	-	-	-	-	-	-	-	-	-	-	-	-	-	-	-	-	-	-	-	-	-	-	-	-	-	-	-	-	-	-	-	-	-	-	-	-
COMMON FPV	FUBAR	Neg							Neg			Neg					Neg	Neg				Neg				Neg		Neg																			Neg	Neg
		6							31			39					58	60				71				97		102																			174	177
Entire FPV	MEME
First Part FPV	MEME
Second Part FPV	MEME	-	-	-	-	-	-	-	-	-	-	-	-	-	-	-	-	-	-	-	-	-	-	-	-	-	-	-	-	-	-	-	-	-	-	-	-	-	-	-	-	-	-	-	-	-	-	-	-
COMMON FPV	MEME
[truncated: 127 more columns]

## Sheet: Analyses 2
All	FUBAR	6	7	10	14	15	18	19	31	32	35	39	47	53	54	56	58		66	68	69	71	79	83	92	97	99	102	104	105	107	114	119	123	124	132	135	137	140	154		163	164		170	172	174	177	179
	MEME
CPV	FUBAR		7	10	14	15		19	31	32			47	53	54	56			66	68	69			83	92		99	102	104	105	107	114	119	123	124	132	135	137	140	154		163	164	165	170	172			179
	MEME
FPV	FUBAR	6							31			39					58	60				71				97		102																			174	177
	MEME
All	FUBAR	6	7	10	14	15	18	19	31	32	35	39	47	53	54	56	58	66	68	69	71	79	83	92	97	99	102	104	105	107	114	119	123	124	132	135	137	140	154	163	164	170	172	174	177	179	185	189	200
	MEME	278	572	582	583	597	647
CPV	FUBAR	7	10	14	15	19	31	32	47	53	54	56	66	68	69	83	92	99	102	104	105	107	114	119	123	124	132	135	137	140	154	163	164	165	170	172	179	189	200	211	219	223	240	242	250	251	278	279	283
	MEME	278	572	583	597	647
FPV	FUBAR	6	31	39	58	60	71	97	102	174	177	185	201	207	270	284	307	323	352	357	403	418	422	428	435	443	462	479	488	489	493	515	517	520	533	540	541	543	549	551	560	562	653	660
	MEME
CPV	124 neg	7	10	14	15	31	32	47	53	54	56	66	68	69	83	92	99	102	104	105	107	114	119	123	124	132	135	137	140	154	163	164	165	170	172	179	189	200	211	219	223	240	242	250	251	279	283	284	297
	5 pos	19	278	545	572	583
	5 ep pos		278		572	583	597	647
FPV	42 neg	6	31	39	58	60	71	97	102	174	177	185	201	207	270	284	307	323	352	357	403	418	422	428	435	462	479	488	489	493	515	517	520	533	540	541	543	549	551	560	562	653	660
	1 pos	443
[truncated: 120 more columns]

## Sheet: Codons_SecondPart
506	1
507	2
508	3
509	4
510	5
511	6
512	7
513	8
514	9
515	10
516	11
517	12
518	13
519	14
520	15
521	16
522	17
523	18
524	19
525	20
526	21
527	22
528	23
529	24
530	25
531	26
532	27
533	28
534	29
535	30
536	31
537	32
538	33
539	34
540	35
541	36
542	37
543	38
544	39
545	40
546	41
547	42
548	43
549	44
550	45
551	46
552	47
553	48
554	49
555	50
556	51
557	52
558	53
559	54
560	55
561	56
562	57
563	58
564	59
565	60
566	61
567	62
568	63
569	64
570	65
571	66
572	67
573	68
574	69
575	70
576	71
577	72
578	73
579	74
580	75
581	76
582	77
583	78
584	79
585	80
586	81
587	82
588	83
589	84
590	85
591	86
592	87
593	88
594	89
595	90
596	91
597	92
598	93
599	94
600	95
601	96
602	97
603	98
604	99
605	100
606	101
607	102
608	103
609	104
610	105
611	106
612	107
613	108
614	109
615	110
616	111
617	112
618	113
619	114
620	115
621	116
622	117
623	118
624	119
625	120
626	121
627	122
628	123
629	124
630	125
631	126
632	127
633	128
634	129
635	130
636	131
637	132
638	133
639	134
640	135
641	136
642	137
643	138
644	139
645	140
646	141
647	142
648	143
649	144
650	145
651	146
652	147
653	148
654	149
655	150
656	151
657	152
658	153
659	154
660	155
661	156
662	157
663	158
664	159
665	160
666	161
667	162
668	163
